# Supplementary material for: Dual-format attentional template during preparation in human visual cortex
Source: eLife. 2025 Oct 29;13:RP103425. doi: 10.7554/eLife.103425 (PMC12571481; doi:10.7554/eLife.103425)
Supplement: Figure 1—source data 1. [file elife-103425-fig1-data1.csv]

Exp	SubjID	attLeft_acc	attRight_acc
NoPing	S001	0.8889	0.9722
NoPing	S002	0.8333	0.8889
NoPing	S003	0.8194	0.9167
NoPing	S004	0.9861	0.9722
NoPing	S005	0.7083	0.7222
NoPing	S006	0.9167	0.9306
NoPing	S007	0.9167	0.9306
NoPing	S008	0.9583	0.9583
NoPing	S009	0.8889	0.9444
NoPing	S010	0.8333	0.9028
NoPing	S013	0.6528	0.8333
NoPing	S015	0.9167	0.8750
NoPing	S018	0.8194	0.7083
NoPing	S022	0.7361	0.8750
NoPing	S025	0.8333	0.8472
NoPing	S027	0.8611	0.9167
NoPing	S028	0.8889	0.8333
NoPing	S032	0.9444	0.8472
NoPing	S037	0.8056	0.8472
NoPing	S038	0.9583	0.9167
Ping	S001	0.9306	0.9444
Ping	S002	0.8889	0.9444
Ping	S003	0.8889	0.7500
Ping	S007	0.8750	0.8750
Ping	S008	0.9306	0.7500
Ping	S010	0.8611	0.9028
Ping	S018	0.7833	0.8333
Ping	S022	0.9583	0.9028
Ping	S025	0.6944	0.7500
Ping	S027	0.8889	0.8889
Ping	S028	0.9444	0.9583
Ping	S029	0.8611	0.9028
Ping	S031	0.9306	0.9028
Ping	S032	0.8889	0.9167
Ping	S033	0.6806	0.8194
Ping	S036	0.7778	0.7500
Ping	S037	0.9306	0.8194
Ping	S038	0.9583	0.8472
Ping	S040	0.9583	0.9444
Ping	S042	0.8750	0.9306
