# Supplementary material for: Dual-format attentional template during preparation in human visual cortex
Source: eLife. 2025 Oct 29;13:RP103425. doi: 10.7554/eLife.103425 (PMC12571481; doi:10.7554/eLife.103425)
Supplement: Figure 2—source data 1. [file elife-103425-fig2-data1.csv]

exp	subjID	prep_v1	prep_EVC	prep_IPS	prep_PFC	stim_v1	stim_EVC	stim_IPS	stim_PFC
NoPing	S001	0.48904	0.52534	0.57164	0.57096	0.6379	0.57564	0.49599	0.53742
NoPing	S002	0.8099	0.73069	0.61915	0.55761	0.65708	0.74816	0.60036	0.55415
NoPing	S003	0.51735	0.52807	0.53029	0.50432	0.52342	0.6234	0.59655	0.55222
NoPing	S004	0.68064	0.66732	0.62054	0.52196	0.63683	0.7198	0.56544	0.52365
NoPing	S005	0.4816	0.46161	0.51081	0.50217	0.42293	0.50831	0.56171	0.56806
NoPing	S006	0.54757	0.55385	0.50843	0.57378	0.60072	0.51419	0.58212	0.55731
NoPing	S007	0.62216	0.66628	0.56987	0.52296	0.80269	0.56015	0.53318	0.50379
NoPing	S008	0.53634	0.49078	0.55664	0.53883	0.54924	0.54023	0.48901	0.49072
NoPing	S009	0.6293	0.60771	0.64274	0.54769	0.61152	0.63318	0.59991	0.49435
NoPing	S010	0.51216	0.49703	0.47773	0.54451	0.54496	0.5746	0.49147	0.54016
NoPing	S013	0.632	0.57122	0.55702	0.57954	0.62725	0.71015	0.55209	0.59612
NoPing	S015	0.58924	0.55764	0.5567	0.53268	0.65828	0.59903	0.57196	0.58188
NoPing	S018	0.5387	0.54797	0.45157	0.4866	0.61421	0.56573	0.47063	0.54151
NoPing	S022	0.69006	0.71906	0.62511	0.5535	0.71463	0.67538	0.47427	0.55274
NoPing	S025	0.64181	0.56407	0.62369	0.55038	0.77154	0.66478	0.71319	0.58378
NoPing	S027	0.58278	0.46568	0.54669	0.46094	0.83302	0.75267	0.69395	0.5506
NoPing	S028	0.51817	0.53116	0.46643	0.47392	0.51529	0.56122	0.52276	0.51495
NoPing	S032	0.51786	0.46949	0.45933	0.50645	0.55383	0.5446	0.50397	0.52381
NoPing	S037	0.49639	0.56243	0.51762	0.53459	0.51726	0.59334	0.54891	0.50363
NoPing	S038	0.5841	0.57776	0.58299	0.54101	0.65291	0.66175	0.60881	0.53604
Ping	S001	0.56482	0.52926	0.59503	0.58842	0.53689	0.60148	0.59818	0.5196
Ping	S002	0.69324	0.64323	0.53129	0.50142	0.62748	0.54679	0.59627	0.53885
Ping	S003	0.50083	0.52034	0.5939	0.60094	0.67673	0.61237	0.58775	0.4849
Ping	S007	0.62614	0.70362	0.55363	0.57441	0.55182	0.70293	0.57351	0.46471
Ping	S008	0.59411	0.63925	0.56135	0.55067	0.75067	0.57434	0.57362	0.48794
Ping	S010	0.54426	0.51934	0.44847	0.59293	0.71245	0.63324	0.60643	0.59839
Ping	S018	0.51297	0.4775	0.47981	0.49308	0.64491	0.58071	0.51726	0.41349
Ping	S022	0.82812	0.77258	0.61769	0.63817	0.71491	0.76633	0.6152	0.55124
Ping	S025	0.72642	0.58351	0.68137	0.57355	0.72266	0.71429	0.75214	0.53304
Ping	S027	0.56267	0.50146	0.44687	0.56604	0.66367	0.65142	0.63878	0.53345
Ping	S028	0.55685	0.50128	0.52215	0.49764	0.5132	0.61844	0.54505	0.58122
Ping	S029	0.51851	0.48975	0.58337	0.57725	0.46456	0.51262	0.55321	0.60747
Ping	S031	0.46338	0.48703	0.56569	0.51175	0.68867	0.69702	0.53479	0.55671
Ping	S032	0.54609	0.54407	0.52323	0.55126	0.54068	0.65854	0.57044	0.57484
Ping	S033	0.5511	0.5463	0.51689	0.47628	0.54584	0.56463	0.56017	0.49157
Ping	S036	0.46278	0.49399	0.40086	0.54446	0.63949	0.57802	0.50417	0.58047
Ping	S037	0.52309	0.5372	0.5658	0.50771	0.65016	0.73844	0.63308	0.53397
Ping	S038	0.69259	0.61	0.64854	0.57103	0.75609	0.67513	0.6234	0.5592
Ping	S040	0.70109	0.72574	0.73288	0.59621	0.62824	0.62812	0.61051	0.58929
Ping	S042	0.64383	0.56631	0.62235	0.58739	0.64316	0.67707	0.56845	0.56819
