# Supplementary material for: Dual-format attentional template during preparation in human visual cortex
Source: eLife. 2025 Oct 29;13:RP103425. doi: 10.7554/eLife.103425 (PMC12571481; doi:10.7554/eLife.103425)
Supplement: Figure 2—source data 2. [file elife-103425-fig2-data2.csv]

exp	subjID	crossPrep_v1	crossPrep_EVC	crossPrep_IPS	crossPrep_PFC	crossStim_v1	crossStim_EVC	crossStim_IPS	crossStim_PFC
NoPing	S001	0.52239	0.5056	0.50746	0.52985	0.6194	0.52239	0.50746	0.51119
NoPing	S002	0.60484	0.56048	0.44355	0.52016	0.58065	0.60685	0.53629	0.52419
NoPing	S003	0.56	0.508	0.532	0.492	0.656	0.63	0.552	0.52
NoPing	S004	0.53191	0.56915	0.52482	0.48582	0.61702	0.70035	0.5922	0.53546
NoPing	S005	0.45631	0.51942	0.48058	0.52913	0.56311	0.50485	0.5534	0.51456
NoPing	S006	0.49624	0.48308	0.51504	0.48496	0.47368	0.53759	0.58271	0.55639
NoPing	S007	0.3985	0.50188	0.57895	0.51504	0.68182	0.58144	0.55682	0.53788
NoPing	S008	0.51449	0.4837	0.51449	0.53261	0.48551	0.55254	0.49275	0.50725
NoPing	S009	0.50758	0.52273	0.60985	0.51136	0.60606	0.54735	0.56439	0.50379
NoPing	S010	0.472	0.498	0.552	0.524	0.52	0.536	0.504	0.516
NoPing	S013	0.43925	0.49065	0.48598	0.45794	0.6729	0.66589	0.58411	0.61215
NoPing	S015	0.56589	0.50775	0.45736	0.43798	0.65891	0.65504	0.54264	0.56202
NoPing	S018	0.54545	0.48864	0.50455	0.52727	0.63636	0.55909	0.48636	0.51364
NoPing	S022	0.43966	0.56897	0.50431	0.53017	0.62931	0.64871	0.57328	0.5819
NoPing	S025	0.54545	0.53306	0.54132	0.48347	0.65	0.69375	0.6375	0.55
NoPing	S027	0.5	0.49609	0.51953	0.48828	0.58594	0.68164	0.58984	0.51953
NoPing	S028	0.46774	0.55645	0.50806	0.50403	0.64516	0.60887	0.54839	0.50403
NoPing	S032	0.52713	0.5	0.55426	0.47287	0.57364	0.53295	0.51163	0.56589
NoPing	S037	0.47059	0.48109	0.52521	0.47899	0.55462	0.51681	0.52521	0.47059
NoPing	S038	0.6	0.59815	0.52963	0.45185	0.66667	0.68704	0.6037	0.51852
Ping	S001	0.51852	0.53704	0.58148	0.56296	0.54074	0.4963	0.5	0.52222
Ping	S002	0.65152	0.58523	0.42045	0.5303	0.55303	0.5625	0.5303	0.54545
Ping	S003	0.54237	0.50212	0.41949	0.49153	0.57627	0.64407	0.63559	0.55932
Ping	S007	0.61905	0.61706	0.56746	0.45238	0.64286	0.65079	0.50397	0.50794
Ping	S008	0.65289	0.56198	0.56198	0.52893	0.6281	0.56818	0.48347	0.51653
Ping	S010	0.52756	0.52165	0.51969	0.5	0.64567	0.63189	0.6063	0.52362
Ping	S018	0.52577	0.55412	0.5567	0.48969	0.48958	0.53906	0.50521	0.52083
Ping	S022	0.52239	0.58396	0.54851	0.54851	0.65414	0.60902	0.53383	0.53383
Ping	S025	0.57692	0.55529	0.49519	0.51923	0.72115	0.71875	0.62019	0.53365
Ping	S027	0.54688	0.5293	0.49219	0.54297	0.52344	0.45508	0.50391	0.50391
Ping	S028	0.56204	0.5438	0.55474	0.52555	0.52555	0.60584	0.5146	0.50365
Ping	S029	0.55118	0.52165	0.5315	0.55512	0.44444	0.47619	0.43651	0.51587
Ping	S031	0.50758	0.47538	0.46212	0.47348	0.64394	0.6875	0.51894	0.50379
Ping	S032	0.58462	0.49615	0.48462	0.44231	0.6	0.62692	0.53462	0.53077
Ping	S033	0.50926	0.50463	0.53241	0.50926	0.55556	0.54167	0.51852	0.51389
Ping	S036	0.47273	0.52045	0.46818	0.46364	0.60909	0.61364	0.61364	0.51818
Ping	S037	0.57937	0.52183	0.53968	0.47222	0.65079	0.56944	0.53571	0.54762
Ping	S038	0.58462	0.54615	0.47308	0.51538	0.73077	0.69615	0.56154	0.51923
Ping	S040	0.53285	0.60036	0.55109	0.55839	0.58824	0.60294	0.59559	0.52206
Ping	S042	0.65385	0.58269	0.47308	0.46538	0.61538	0.65192	0.55769	0.54615
