# Supplementary material for: Dual-format attentional template during preparation in human visual cortex
Source: eLife. 2025 Oct 29;13:RP103425. doi: 10.7554/eLife.103425 (PMC12571481; doi:10.7554/eLife.103425)
Supplement: Figure 2—figure supplement 1—source data 1. [file elife-103425-fig2-figsupp1-data1.csv]

exp	subjID	percept_v1	percept_EVC	percept_IPS	percept_PFC
NoPing	S001	0.67222	0.60556	0.6	0.58889
NoPing	S002	0.75979	0.69282	0.60075	0.55325
NoPing	S003	0.92684	0.82161	0.80598	0.56431
NoPing	S004	0.83889	0.75694	0.67222	0.58333
NoPing	S005	0.58889	0.63056	0.63611	0.50833
NoPing	S006	0.63333	0.60278	0.63333	0.525
NoPing	S007	0.66469	0.6101	0.49746	0.50287
NoPing	S008	0.68889	0.64583	0.53611	0.48056
NoPing	S009	0.70395	0.62425	0.58635	0.49138
NoPing	S010	0.54209	0.59767	0.53621	0.50278
NoPing	S013	0.73333	0.66806	0.55556	0.57222
NoPing	S015	0.81582	0.63689	0.55334	0.48884
NoPing	S018	0.63164	0.5476	0.56427	0.54459
NoPing	S022	0.86667	0.79167	0.55556	0.53889
NoPing	S025	0.78531	0.69915	0.64689	0.51695
NoPing	S027	0.77655	0.68821	0.63159	0.55024
NoPing	S028	0.55056	0.63296	0.46083	0.54802
NoPing	S032	0.62222	0.55833	0.56389	0.49167
NoPing	S037	0.62043	0.56992	0.5363	0.46911
NoPing	S038	0.88333	0.7625	0.69167	0.54722
Ping	S001	0.63889	0.57917	0.56944	0.50278
Ping	S002	0.71667	0.61667	0.57222	0.56111
Ping	S003	0.94426	0.81977	0.84901	0.58625
Ping	S007	0.7597	0.73319	0.55852	0.55843
Ping	S008	0.73183	0.69014	0.55033	0.53616
Ping	S010	0.7807	0.74301	0.66831	0.62632
Ping	S018	0.64407	0.63559	0.54237	0.53955
Ping	S022	0.91111	0.73889	0.59444	0.50278
Ping	S025	0.89831	0.80226	0.67797	0.5565
Ping	S027	0.57006	0.58945	0.56389	0.53089
Ping	S028	0.55301	0.6662	0.50009	0.50593
Ping	S029	0.54718	0.59593	0.58936	0.54736
Ping	S031	0.82778	0.7875	0.56944	0.55833
Ping	S032	0.73757	0.60612	0.57279	0.56153
Ping	S033	0.65556	0.59306	0.55833	0.49444
Ping	S036	0.78804	0.63272	0.61417	0.57269
Ping	S037	0.68126	0.61594	0.60052	0.55866
Ping	S038	0.92185	0.74174	0.60085	0.53625
Ping	S040	0.8	0.74444	0.65278	0.56111
Ping	S042	0.90556	0.8	0.51111	0.56389
