# Supplementary material for: Dual-format attentional template during preparation in human visual cortex
Source: eLife. 2025 Oct 29;13:RP103425. doi: 10.7554/eLife.103425 (PMC12571481; doi:10.7554/eLife.103425)
Supplement: Figure 3—source data 1. [file elife-103425-fig3-data1.csv]

exp	subjID	mahalDist_prep_attLeft_perceptLeft_v1	mahalDist_prep_attLeft_perceptRight_v1	mahalDist_prep_attRight_perceptLeft_v1	mahalDist_prep_attRight_perceptRight_v1	mahalDist_prep_attLeft_perceptLeft_EVC	mahalDist_prep_attLeft_perceptRight_EVC	mahalDist_prep_attRight_perceptLeft_EVC	mahalDist_prep_attRight_perceptRight_EVC	mahalDist_prep_attLeft_perceptLeft_IPS	mahalDist_prep_attLeft_perceptRight_IPS	mahalDist_prep_attRight_perceptLeft_IPS	mahalDist_prep_attRight_perceptRight_IPS	mahalDist_prep_attLeft_perceptLeft_PFC	mahalDist_prep_attLeft_perceptRight_PFC	mahalDist_prep_attRight_perceptLeft_PFC	mahalDist_prep_attRight_perceptRight_PFC	crossPrep_sameori_V1	crossPrep_diffori_V1	crossPrep_sameori_EVC	crossPrep_diffori_EVC
NoPing	S001	6.89286	8.48567	8.41821	8.55699	6.97973	7.03741	7.48518	7.32426	5.68461	5.69949	4.80597	4.23852	5.15441	5.54051	4.51644	4.68065	7.724925	8.45194	7.151995	7.261295
NoPing	S002	6.88468	7.35216	7.31063	8.00526	6.52714	6.78175	6.17754	6.20139	5.75512	4.61259	4.88868	5.02658	5.01924	4.9045	5.0751	5.24038	7.44497	7.331395	6.364265	6.479645
NoPing	S003	7.77253	7.66796	6.74766	7.14636	7.45186	8.15768	7.0122	7.16885	7.37245	6.48272	6.34476	4.89383	6.36708	5.05273	5.48418	5.29235	7.459445	7.20781	7.310355	7.58494
NoPing	S004	8.27429	8.20101	7.73422	8.04574	6.577	6.78245	6.55015	6.67414	5.16979	5.65232	6.56482	5.54801	3.9084	4.86589	3.66064	4.87903	8.160015	7.967615	6.62557	6.6663
NoPing	S005	5.68914	7.31416	5.70027	6.19624	5.54383	5.83373	4.58459	5.22448	4.62635	4.59942	4.1753	3.85529	3.70902	4.27494	4.35307	3.73349	5.94269	6.507215	5.384155	5.20916
NoPing	S006	7.94958	7.21898	7.65564	8.63302	6.5331	6.42037	6.91436	7.19998	5.09521	5.06447	5.09558	5.51573	4.74559	5.09641	4.58241	4.78237	8.2913	7.43731	6.86654	6.667365
NoPing	S007	8.71804	6.92855	8.14212	8.25696	6.59088	5.93863	6.66617	5.9766	4.59117	3.72442	3.87863	3.92535	4.4918	3.891	3.96793	3.36304	8.4875	7.535335	6.28374	6.3024
NoPing	S008	5.71106	5.95261	6.48889	5.56377	5.75823	6.20498	5.24855	5.13116	4.6277	3.95834	4.67691	3.9097	3.89051	3.37341	4.12617	3.54679	5.637415	6.22075	5.444695	5.726765
NoPing	S009	7.22551	7.27128	7.79219	8.13945	6.96584	6.39209	7.64006	6.69509	5.21889	5.25686	6.38956	5.09975	4.79311	5.82294	5.02544	4.96972	7.68248	7.531735	6.830465	7.016075
NoPing	S010	4.92698	3.92985	4.78464	4.21774	4.46898	4.13406	4.39136	4.18433	3.08285	3.2019	3.23457	2.89971	2.89291	2.71967	2.68039	2.72828	4.57236	4.357245	4.326655	4.26271
NoPing	S013	6.08899	6.61738	5.58193	6.25885	6.73959	6.51976	6.81817	6.50469	6.19564	6.17174	5.43341	6.59402	5.00373	5.04945	4.15673	4.67207	6.17392	6.099655	6.62214	6.668965
NoPing	S015	7.99728	8.59547	8.68888	6.72904	6.58251	5.73774	6.40041	6.37421	4.81509	4.18962	4.35764	3.84365	4.81809	3.98555	4.91459	4.26572	7.36316	8.642175	6.47836	6.069075
NoPing	S018	4.91772	4.40221	6.02025	4.9339	4.7929	4.31673	5.69597	5.14509	4.20127	3.84073	4.95491	4.56396	4.17893	3.68239	3.86195	3.98686	4.92581	5.21123	4.968995	5.00635
NoPing	S022	8.47827	10.04763	7.14531	9.04145	7.89686	7.94887	7.49976	7.78259	6.01753	6.35732	4.8634	4.86325	4.32132	4.84426	3.88244	3.89899	8.75986	8.59647	7.839725	7.724315
NoPing	S025	6.11056	5.69579	5.6124	5.7708	5.27175	5.14791	6.44903	5.12922	5.61724	5.34782	5.43052	5.59697	4.19713	4.68402	5.14135	5.06635	5.94068	5.654095	5.200485	5.79847
NoPing	S027	9.10676	9.84764	8.98681	10.77179	9.15171	9.91715	7.85544	8.35132	6.5866	7.16633	5.32055	6.16322	4.86292	5.18533	4.01222	4.78342	9.939275	9.417225	8.751515	8.886295
NoPing	S028	4.64641	5.28581	5.87237	6.20022	4.82138	5.03304	5.27214	4.87734	4.0682	5.21041	4.23974	4.37021	2.76279	3.0509	2.95383	3.35413	5.423315	5.57909	4.84936	5.15259
NoPing	S032	5.07407	3.79709	4.91492	4.98092	4.11593	3.79042	4.43731	4.46082	3.12987	3.13507	3.68656	3.18308	3.07033	2.74204	3.18047	3.07867	5.027495	4.356005	4.288375	4.113865
NoPing	S037	5.68705	5.96526	5.43688	4.57022	5.48763	5.36991	4.83969	5.10598	4.3602	4.442	4.04592	3.87794	4.27054	4.58406	3.23497	3.5496	5.128635	5.70107	5.296805	5.1048
NoPing	S038	6.42979	6.32967	7.07627	7.0649	5.15804	5.43945	5.01698	5.34345	4.93654	4.51291	4.49666	4.7083	4.24181	4.0674	4.31048	4.24328	6.747345	6.70297	5.250745	5.228215
Ping	S001	7.52037	9.13776	8.47671	8.00094	6.31258	6.50578	5.96454	6.41151	4.62925	5.30665	4.7319	4.79505	3.88895	4.09833	3.94054	4.27288	7.760655	8.807235	6.362045	6.23516
Ping	S002	5.55113	6.73441	5.36506	4.73191	4.81624	5.41872	4.76606	4.73785	4.38343	3.92186	3.84653	4.08575	3.99019	4.06291	4.22322	3.99669	5.14152	6.049735	4.777045	5.09239
Ping	S003	5.57351	7.41558	9.74187	8.26617	6.51572	6.52381	7.98941	8.26245	6.15763	6.79708	6.48975	7.93339	6.77156	7.0224	6.12476	7.41472	6.91984	8.578725	7.389085	7.25661
Ping	S007	5.85695	6.2089	6.58739	5.2798	7.28589	7.13054	6.32429	6.037	5.69374	5.41833	4.75046	4.86074	4.96604	4.50244	5.06112	4.83533	5.568375	6.398145	6.661445	6.727415
Ping	S008	6.59399	7.23968	8.19807	7.58521	6.11018	7.00015	7.30965	7.51663	5.13102	5.10507	7.6821	5.91937	3.65067	3.67357	5.02356	5.05706	7.0896	7.718875	6.813405	7.1549
Ping	S010	6.37553	6.11528	6.53684	5.88925	5.14458	5.1978	5.48115	5.34119	4.51384	4.5087	4.32966	4.09367	3.50615	3.9269	3.66551	3.45136	6.13239	6.32606	5.242885	5.339475
Ping	S018	8.2124	7.13561	6.77795	5.76946	5.94552	6.27475	5.37765	5.34473	3.88261	4.36236	4.76642	4.38822	4.68858	4.35387	4.4258	4.09865	6.99093	6.95678	5.645125	5.8262
Ping	S022	7.94404	8.51471	7.97382	8.42423	6.59636	6.79626	7.08354	7.41929	5.06595	4.38804	5.39989	5.12643	4.06063	4.57038	3.8093	4.88975	8.184135	8.244265	7.007825	6.9399
Ping	S025	8.01459	7.54744	8.30849	6.44255	8.44294	8.91608	7.46116	7.32098	8.84402	8.6158	7.80199	6.89284	7.6038	6.71481	7.14545	6.11242	7.22857	7.927965	7.88196	8.18862
Ping	S027	7.10545	8.59653	6.89553	7.88215	6.98801	6.72759	7.21342	6.72079	5.61753	5.59054	4.94511	5.10072	3.53982	3.77966	3.92204	3.77496	7.4938	7.74603	6.8544	6.970505
Ping	S028	5.44378	5.55351	5.30076	5.67818	5.09352	5.23899	5.1205	5.10796	4.21692	4.47247	4.41419	4.04791	3.90212	3.76799	4.27342	3.90538	5.56098	5.427135	5.10074	5.179745
Ping	S029	6.30945	6.5697	5.8613	5.39257	5.49899	5.72679	5.64485	5.49998	3.97085	3.79859	5.22863	4.39644	4.56739	4.38294	4.31299	3.77333	5.85101	6.2155	5.499485	5.68582
Ping	S031	4.66737	6.17646	3.91642	6.20962	5.46804	5.53266	5.98948	5.8918	4.94425	3.81895	3.94991	3.85951	4.71174	3.87577	3.73633	3.57848	5.438495	5.04644	5.67992	5.76107
Ping	S032	7.27438	6.50779	5.90448	5.13153	5.55898	5.64718	4.90309	5.08334	4.11419	3.7229	4.12162	3.76947	3.90131	3.68229	3.01914	3.10481	6.202955	6.206135	5.32116	5.275135
Ping	S033	5.11633	6.09458	4.52033	5.95145	5.17444	5.02989	5.05898	5.27518	3.62608	3.80432	3.36713	3.39274	3.92387	4.57006	3.48113	3.74842	5.53389	5.307455	5.22481	5.044435
Ping	S036	5.58286	6.09492	9.01009	7.0229	5.22528	5.19127	5.7404	4.99175	4.32266	4.16634	4.71379	4.25423	4.07153	3.81551	4.16005	4.37013	6.30288	7.552505	5.108515	5.465835
Ping	S037	5.08243	5.68981	6.74402	6.63718	5.59847	5.73292	6.1089	6.23981	4.83031	4.44724	5.34492	4.19767	3.81524	3.6526	4.39532	4.38401	5.859805	6.216915	5.91914	5.92091
Ping	S038	7.73875	7.60355	7.78769	7.81996	6.05021	5.70234	6.44358	5.98254	4.74527	5.12058	6.03666	5.75252	4.30868	4.3722	5.75266	6.23095	7.779355	7.69562	6.016375	6.07296
Ping	S040	6.04885	6.21121	6.41134	6.96706	5.6641	6.06371	7.08502	6.64885	4.00318	4.98422	5.36228	5.28002	3.24891	4.4592	4.43079	4.48991	6.507955	6.311275	6.156475	6.574365
Ping	S042	8.91777	9.65339	8.16604	8.26839	8.00135	9.14934	7.02253	7.59964	5.30386	4.91004	4.62017	4.87232	4.69261	4.25639	4.1793	4.36069	8.59308	8.909715	7.800495	8.085935
