# Supplementary material for: Dual-format attentional template during preparation in human visual cortex
Source: eLife. 2025 Oct 29;13:RP103425. doi: 10.7554/eLife.103425 (PMC12571481; doi:10.7554/eLife.103425)
Supplement: Figure 3—source data 2. [file elife-103425-fig3-data2.csv]

exp	avgTrialAMI	RT
NoPing	0.0098	0.78103
NoPing	0.0249	0.51257
NoPing	-0.0077	0.79687
NoPing	0.0143	0.48492
NoPing	0.0096	0.8076
NoPing	-0.0011	0.44145
NoPing	0.0104	0.65316
NoPing	0.0121	0.32732
NoPing	-0.0016	0.71242
NoPing	-0.0186	0.8559
NoPing	0.0058	0.65437
NoPing	0.0125	0.62954
NoPing	0.0085	1.03719
NoPing	-0.004	0.29728
NoPing	0.0166	0.35677
NoPing	-0.0117	0.99556
NoPing	-0.0173	0.75752
NoPing	0.0167	0.55668
NoPing	0.0035	0.85148
NoPing	0.0049	1.15059
Ping	0.0099	0.66306
Ping	0.0151	0.7404
Ping	0.0066	0.59262
Ping	-0.0038	0.57873
Ping	-0.0053	0.48508
Ping	-0.012	0.9953
Ping	-0.0084	0.99613
Ping	-0.002	0.49302
Ping	-0.01	0.56913
Ping	-0.0191	1.10394
Ping	0.0089	0.72611
Ping	0.0142	0.63244
Ping	0.0003	0.87672
Ping	0.0229	0.69135
Ping	0.0094	0.71125
Ping	0.0126	0.69435
Ping	-0.0107	0.84147
Ping	-0.0184	0.94035
Ping	0.013	0.60995
Ping	0.0111	0.49554
