# Supplementary material for: Dual-format attentional template during preparation in human visual cortex
Source: eLife. 2025 Oct 29;13:RP103425. doi: 10.7554/eLife.103425 (PMC12571481; doi:10.7554/eLife.103425)
Supplement: Figure 3—figure supplement 1—source data 1. [file elife-103425-fig3-figsupp1-data1.csv]

exp	subjID	mahalDist_stim_attLeft_percepLeft_v1	mahalDist_stim_attLeft_percepRight_v1	mahalDist_stim_attRight_percepLeft_v1	mahalDist_stim_attRight_percepReft_v1	mahalDist_stim_attLeft_perceptLeft_EVC	mahalDist_stim_attLeft_perceptRight_EVC	mahalDist_stim_attRight_perceptLeft_EVC	mahalDist_stim_attRight_perceptRight_EVC	mahalDist_stim_attLeft_perceptLeft_IPS	mahalDist_stim_attLeft_perceptRight_IPS	mahalDist_stim_attRight_perceptLeft_IPS	mahalDist_stim_attRight_perceptRight_IPS	mahalDist_stim_attLeft_perceptLeft_PFC	mahalDist_stim_attLeft_perceptRight_PFC	mahalDist_stim_attRight_perceptLeft_PFC	mahalDist_stim_attRight_perceptRight_PFC
NoPing	S001	5.29382	4.81874	6.50816	7.21059	5.0786	4.65356	5.7179	5.11716	3.96737	4.06644	4.40184	4.34705	4.14545	3.81334	4.30303	3.66591
NoPing	S002	6.11902	4.80841	6.30866	4.18416	4.94761	4.80464	5.75636	4.67534	5.51659	5.78244	4.12045	4.43456	5.21842	4.81987	4.21048	4.72
NoPing	S003	5.0458	6.59706	6.14101	7.00683	5.63284	5.76959	6.56607	5.06314	5.15452	5.15882	4.80026	4.30131	5.17163	5.64112	4.76188	5.05114
NoPing	S004	5.35588	6.12662	7.82237	5.91688	5.21404	5.54402	6.64204	5.15398	3.66417	4.33785	5.15255	4.71472	3.17262	3.46816	3.91893	3.56546
NoPing	S005	4.9484	5.74313	5.13443	5.04076	5.4763	6.09771	5.20689	5.2318	4.94018	6.596	4.06796	4.35261	4.21784	3.51163	4.44497	3.93715
NoPing	S006	5.83713	6.30581	6.42762	6.8378	5.5507	5.7643	5.65114	6.08255	5.59037	4.85775	5.66428	5.77894	4.68133	4.66736	4.71124	4.60266
NoPing	S007	5.71929	5.02565	6.94618	5.95604	4.44156	4.95824	5.82742	5.33433	3.46722	3.794	3.1883	2.78357	3.64385	3.51866	3.43897	3.36412
NoPing	S008	5.41653	5.15589	5.49983	5.21178	5.05913	4.8338	5.00238	4.49259	4.04881	3.78656	3.86734	3.69226	2.64687	3.12706	3.34806	3.16564
NoPing	S009	6.47454	6.79884	5.2212	5.84694	5.95185	6.40787	5.6952	5.58244	4.24365	4.9212	4.48069	4.36575	4.03565	4.53498	4.15411	4.67184
NoPing	S010	3.88699	4.39534	3.8512	3.45256	4.16208	4.60848	3.89602	3.94568	3.24578	3.06127	2.73415	3.09228	2.98582	3.1056	2.7571	2.89575
NoPing	S013	6.64557	7.38262	6.00594	4.67051	5.94195	6.21323	6.33049	5.52224	5.97012	5.97551	5.71786	6.28604	6.07492	5.88241	5.90926	5.06831
NoPing	S015	4.31842	5.8295	7.93487	6.26273	4.30936	4.85977	4.80776	4.12699	3.75172	3.94532	3.80457	4.23141	3.75754	3.48428	3.84608	4.00597
NoPing	S018	4.53098	4.13411	5.56343	4.88398	3.77599	4.14338	4.79781	4.67225	3.58697	3.75177	4.76735	4.13101	3.97301	3.33103	4.42619	4.17096
NoPing	S022	8.55691	9.2477	7.73659	6.07096	7.49227	7.9602	6.791	7.05831	5.41859	5.42554	4.76145	4.18553	4.75685	4.82394	4.36003	3.87243
NoPing	S025	6.49848	5.81046	7.81594	5.1695	4.76032	5.58442	5.83476	4.75281	5.37833	5.14188	5.47304	4.33395	4.28612	4.26727	4.61459	4.39419
NoPing	S027	9.63521	10.79376	12.72674	9.62531	7.86906	9.4494	9.4465	8.25542	5.36647	5.45124	6.28536	5.79299	5.05305	4.98141	4.50826	4.17628
NoPing	S028	5.46492	5.96097	5.42886	5.19335	4.85184	5.51816	4.82048	5.19138	4.861	4.62803	4.07872	4.19233	3.10978	3.25998	3.7268	3.30607
NoPing	S032	3.83068	4.53344	4.00347	3.9289	3.80954	4.21563	3.89343	4.07236	2.79832	2.74502	3.36747	3.30444	2.83206	3.33718	3.10751	3.24692
NoPing	S037	6.62958	7.10249	6.74625	7.12313	5.39218	5.1296	5.8412	5.14837	4.59343	4.56695	4.33089	4.44406	3.91079	3.28871	3.95794	3.96674
NoPing	S038	6.45551	7.36354	6.72168	7.39751	4.77516	5.16142	5.41754	4.59224	3.53446	4.06834	4.50682	3.79057	3.55653	3.83867	4.13957	3.67262
Ping	S001	6.03359	6.00547	7.38655	6.07678	5.66707	5.54805	5.45815	5.93019	3.96765	4.88011	3.76407	4.43144	3.68905	4.06993	3.5605	3.44247
Ping	S002	4.66723	6.69049	4.39646	4.29499	3.7858	4.39155	4.03033	3.6741	3.03302	3.99252	3.23109	3.50171	3.50729	3.69245	3.61834	3.48666
Ping	S003	7.49037	6.46109	11.00696	8.98672	6.17168	6.63338	8.75686	7.70615	6.23679	6.42701	7.55067	6.59087	5.76069	6.00119	6.52233	6.24372
Ping	S007	6.62599	7.37404	7.85784	6.64229	6.10246	6.79014	5.93681	5.77159	4.54637	3.96213	4.47025	4.36983	4.11592	4.07478	3.82063	4.27053
Ping	S008	7.62143	7.13567	9.00539	6.95688	5.99726	5.70285	6.23812	6.18084	5.38789	4.7513	6.60013	6.62233	3.24882	3.43955	4.384	3.83328
Ping	S010	4.29926	6.62654	6.12558	5.39872	4.35838	4.7159	5.24336	4.70903	3.75314	3.77818	4.3537	4.03252	3.85604	3.06355	3.32879	3.0202
Ping	S018	6.73723	5.45702	5.32181	5.49056	6.59672	5.944	5.30481	4.97108	5.01586	4.55611	4.87799	4.56629	5.27835	4.12187	4.26367	4.27839
Ping	S022	5.93507	6.90359	7.41438	5.68737	5.84501	6.16896	6.3272	5.71083	4.71001	4.6511	4.07114	3.85808	3.59398	3.62544	4.15622	3.80763
Ping	S025	9.2042	8.01121	9.36651	8.89031	7.56723	8.18577	7.84872	7.42829	7.39046	8.47163	7.37484	7.98481	5.74298	6.20531	6.86763	7.16624
Ping	S027	5.71674	6.57633	6.42967	7.05771	5.76011	5.93911	5.68915	6.33904	4.68226	4.47637	4.70144	4.98359	3.7637	3.72105	3.96343	4.32209
Ping	S028	4.46582	5.02068	5.38287	4.65832	4.77528	5.1694	4.94271	4.58278	3.86265	4.17417	4.35339	3.84529	3.79529	3.6588	3.6471	3.71689
Ping	S029	7.5937	6.64881	7.42903	6.47971	6.25573	5.81591	6.06416	6.05458	3.67403	4.45886	4.12447	3.68962	4.91893	4.9062	4.2003	4.70469
Ping	S031	3.94461	4.19023	5.33982	4.37876	4.53848	5.22445	5.06409	4.40826	3.95607	3.51796	3.41534	3.13972	4.1122	3.65666	3.63043	3.87131
Ping	S032	6.46142	5.98997	4.9665	4.64995	5.28122	6.04536	4.9505	4.44024	3.54827	3.28925	3.6453	3.03489	3.45458	3.92768	3.16834	2.72041
Ping	S033	6.08537	6.11869	5.53648	5.89884	4.78129	5.61905	4.68855	4.90378	4.26788	3.88813	4.04184	3.53689	3.67973	3.75724	3.11999	3.52007
Ping	S036	7.01387	6.3813	8.63358	6.46286	4.6335	5.41649	6.6219	5.89838	4.57205	4.57917	4.88323	4.51405	4.55771	4.08658	4.38392	4.65548
Ping	S037	5.62388	6.53752	5.25712	5.61669	5.39954	5.6502	5.15261	5.659	3.35863	4.51207	3.7444	4.57252	3.05262	4.03693	3.44224	3.89743
Ping	S038	5.24336	5.91396	7.2026	6.77725	4.27543	5.02011	5.5678	4.91565	4.33816	4.10628	4.62842	4.60794	4.55254	4.5618	5.0994	5.26529
Ping	S040	5.98859	5.98332	6.22299	6.36342	6.02023	5.65442	7.06818	6.79048	4.63864	5.25644	4.97524	5.03651	3.83921	3.60801	3.78321	3.55541
Ping	S042	6.59232	7.87931	7.43236	7.962	6.03015	6.33305	7.02532	5.70503	4.22038	4.73199	4.12207	4.04618	4.37763	4.72532	4.51091	4.48127
