# Supplementary material for: Dual-format attentional template during preparation in human visual cortex
Source: eLife. 2025 Oct 29;13:RP103425. doi: 10.7554/eLife.103425 (PMC12571481; doi:10.7554/eLife.103425)
Supplement: Figure 3—figure supplement 2—source data 1. [file elife-103425-fig3-figsupp2-data1.csv]

exp	highAMI_RT	lowAMI_RT
NoPing	0.7721	0.8043
NoPing	0.5005	0.5064
NoPing	0.7776	0.8015
NoPing	0.5093	0.4327
NoPing	0.7697	0.9894
NoPing	0.4299	0.4487
NoPing	0.6125	0.6115
NoPing	0.3199	0.3266
NoPing	0.743	0.7298
NoPing	0.8226	0.9509
NoPing	0.6942	0.6086
NoPing	0.5863	0.6232
NoPing	0.941	0.9536
NoPing	0.278	0.2946
NoPing	0.3338	0.3333
NoPing	0.9554	1.0659
NoPing	0.7733	0.7945
NoPing	0.586	0.523
NoPing	0.7753	0.8989
NoPing	1.1484	1.1201
Ping	0.6079	0.6768
Ping	0.7364	0.7194
Ping	0.5818	0.647
Ping	0.5991	0.5776
Ping	0.4699	0.4754
Ping	0.9059	1.0455
Ping	0.9802	1.1343
Ping	0.5288	0.5098
Ping	0.6414	0.5705
Ping	1.0037	1.0505
Ping	0.6699	0.7632
Ping	0.5622	0.7008
Ping	0.8467	0.8828
Ping	0.698	0.7335
Ping	0.6866	0.7054
Ping	0.6016	0.742
Ping	0.7833	0.7717
Ping	0.975	0.9383
Ping	0.5258	0.6139
Ping	0.494	0.4688
