# Supplementary material for: Dual-format attentional template during preparation in human visual cortex
Source: eLife. 2025 Oct 29;13:RP103425. doi: 10.7554/eLife.103425 (PMC12571481; doi:10.7554/eLife.103425)
Supplement: Figure 4—source data 1. [file elife-103425-fig4-data1.csv]

exp	subjID	V1-EVC	V1-IPS	V1-PFC	EVC-IPS	EVC-PFC	IPS-PFC
NoPing	S001	0.6950	0.4393	0.2531	0.4284	0.3023	0.4913
NoPing	S002	0.6632	0.3178	0.3007	0.4400	0.3472	0.4727
NoPing	S003	0.4875	0.2120	0.2149	0.1591	0.1217	0.2783
NoPing	S004	0.4969	0.0759	0.0654	0.2701	0.0345	0.1064
NoPing	S005	0.4418	0.0819	-0.0609	0.2202	0.0017	0.1805
NoPing	S006	0.6917	0.2424	0.1913	0.3974	0.2195	0.3908
NoPing	S007	0.4663	0.4158	0.1341	0.3689	0.1486	0.3445
NoPing	S008	0.2801	0.1339	0.0914	0.3998	0.2788	0.5884
NoPing	S009	0.3951	0.1345	0.0885	0.1951	0.0175	0.2280
NoPing	S010	0.1650	0.2616	0.0814	-0.0018	-0.0494	0.0902
NoPing	S013	0.7696	0.3686	0.3087	0.4699	0.3589	0.4385
NoPing	S015	0.6771	0.2086	0.1901	0.2343	0.2258	0.6278
NoPing	S018	0.4390	0.2300	-0.0308	0.2329	-0.1040	0.3107
NoPing	S022	0.3997	-0.0638	-0.0266	0.0922	0.0768	0.4345
NoPing	S025	0.4265	0.0695	0.0490	0.2137	0.1901	0.3931
NoPing	S027	0.2429	0.1787	0.0149	0.1108	0.0149	0.3843
NoPing	S028	0.4703	0.5253	0.3955	0.3393	0.4212	0.4256
NoPing	S032	0.0060	-0.1248	-0.1497	0.0504	-0.0278	0.5395
NoPing	S037	-0.1602	-0.2565	-0.2659	0.4183	0.3043	0.5028
NoPing	S038	0.6286	0.2214	0.1753	0.2091	-0.0053	0.3409
Ping	S001	0.6210	0.4374	0.4011	0.6106	0.5313	0.6715
Ping	S002	0.1693	0.0420	0.1788	0.0495	-0.0410	0.2159
Ping	S003	0.2383	0.5207	0.3290	0.1560	0.2350	0.4302
Ping	S007	0.7257	0.6862	0.5650	0.6009	0.4831	0.6604
Ping	S008	0.5677	0.0474	0.0427	0.1054	-0.0267	0.2494
Ping	S010	0.3655	0.2774	0.0078	0.5023	-0.0524	0.0336
Ping	S018	0.3304	0.5980	0.3319	0.5430	0.3105	0.6416
Ping	S022	0.0400	0.1258	0.1518	0.0564	-0.0314	0.0015
Ping	S025	0.4134	0.1831	0.2586	0.2693	0.1339	0.2771
Ping	S027	0.6548	0.4206	-0.0278	0.5270	-0.0943	-0.0409
Ping	S028	0.3980	0.2019	0.3176	0.4028	0.4174	0.6171
Ping	S029	0.6972	0.4811	0.7039	0.4266	0.4885	0.6156
Ping	S031	0.3927	0.2413	0.2073	0.2083	0.1729	0.3953
Ping	S032	0.3872	0.2588	0.2124	0.3245	0.2121	0.2685
Ping	S033	0.4612	0.2571	0.2486	0.2693	0.1524	0.2694
Ping	S036	0.5799	0.2771	0.1485	0.1945	0.1609	0.5008
Ping	S037	0.3932	0.2976	0.2104	0.2033	0.2785	-0.0062
Ping	S038	0.4517	0.2455	0.2976	0.3323	0.4111	0.6289
Ping	S040	0.6690	0.5760	0.3932	0.4808	0.2880	0.3057
Ping	S042	0.7628	0.5700	0.4488	0.5538	0.4489	0.6098
