# Supplementary material for: Dual-format attentional template during preparation in human visual cortex
Source: eLife. 2025 Oct 29;13:RP103425. doi: 10.7554/eLife.103425 (PMC12571481; doi:10.7554/eLife.103425)
Supplement: Figure 4—figure supplement 1—source data 1. [file elife-103425-fig4-figsupp1-data1.csv]

exp	subjID	V1-PFC	RT
NoPing	S001	0.2531	0.78103
NoPing	S002	0.30073	0.51257
NoPing	S003	0.2149	0.79687
NoPing	S004	0.06538	0.48492
NoPing	S005	-0.06086	0.8076
NoPing	S006	0.19133	0.44145
NoPing	S007	0.1341	0.65316
NoPing	S008	0.09138	0.32732
NoPing	S009	0.08853	0.71242
NoPing	S010	0.08137	0.8559
NoPing	S013	0.30867	0.65437
NoPing	S015	0.19013	0.62954
NoPing	S018	-0.03082	1.03719
NoPing	S022	-0.0266	0.29728
NoPing	S025	0.04898	0.35677
NoPing	S027	0.01494	0.99556
NoPing	S028	0.39549	0.75752
NoPing	S032	-0.14973	0.55668
NoPing	S037	-0.26589	0.85148
NoPing	S038	0.17528	1.15059
Ping	S001	0.40112	0.66306
Ping	S002	0.17884	0.7404
Ping	S003	0.32902	0.59262
Ping	S007	0.56497	0.57873
Ping	S008	0.04269	0.48508
Ping	S010	0.00777	0.9953
Ping	S018	0.33189	0.99613
Ping	S022	0.15177	0.49302
Ping	S025	0.25861	0.56913
Ping	S027	-0.02784	1.10394
Ping	S028	0.31757	0.72611
Ping	S029	0.7039	0.63244
Ping	S031	0.20732	0.87672
Ping	S032	0.21241	0.69135
Ping	S033	0.24861	0.71125
Ping	S036	0.14848	0.69435
Ping	S037	0.21045	0.84147
Ping	S038	0.29764	0.94035
Ping	S040	0.39315	0.60995
Ping	S042	0.44876	0.49554
