# Supplementary material for: Dual-format attentional template during preparation in human visual cortex
Source: eLife. 2025 Oct 29;13:RP103425. doi: 10.7554/eLife.103425 (PMC12571481; doi:10.7554/eLife.103425)
Supplement: Figure 4—figure supplement 2—source data 1. [file elife-103425-fig4-figsupp2-data1.csv]

exp	subjID	V1-EVC	V1-IPS	V1-PFC	EVC-IPS	EVC-PFC	IPS-PFC
NoPing	S001	1.0228	0.4668	0.2768	0.3940	0.1821	0.6135
NoPing	S002	0.7995	0.3568	0.5544	0.4906	0.5605	0.5286
NoPing	S003	0.4524	0.4865	0.4634	0.3519	0.2213	0.4229
NoPing	S004	0.7805	0.4541	0.4349	0.3668	0.2524	0.3520
NoPing	S005	0.5120	0.5193	0.2706	0.5550	0.3064	0.3951
NoPing	S006	0.3081	0.1670	0.5235	0.4413	0.2915	0.2403
NoPing	S007	0.9514	0.4579	0.3176	0.4413	0.2935	0.5238
NoPing	S008	0.5763	0.5593	0.4033	0.4633	0.3489	0.5133
NoPing	S009	0.6289	0.2053	0.1448	0.2360	0.1902	0.0204
NoPing	S010	0.5817	-0.0027	0.2856	0.0132	0.3115	0.0738
NoPing	S013	0.9155	0.2708	0.2947	0.3673	0.3616	0.3838
NoPing	S015	0.4311	0.0146	-0.0315	-0.0582	-0.0833	0.6935
NoPing	S018	0.4876	0.5787	-0.0180	0.3054	0.1003	0.1223
NoPing	S022	0.5130	0.2421	0.2242	0.2654	0.1391	0.3976
NoPing	S025	0.5515	0.4107	0.4727	0.2910	0.1983	0.1485
NoPing	S027	0.4504	-0.0073	-0.0759	0.1493	0.0277	0.2752
NoPing	S028	0.2298	0.2821	-0.0017	0.3675	0.2498	0.0940
NoPing	S032	0.4031	0.1628	0.1258	0.2461	0.1368	0.2829
NoPing	S037	0.3837	0.2571	0.1213	0.1589	0.0578	0.4143
NoPing	S038	0.7642	0.2312	-0.0419	0.3654	0.1849	0.3253
Ping	S001	0.6905	0.3741	0.2231	0.3947	0.3175	0.4284
Ping	S002	0.1606	0.0897	0.2326	0.1734	0.1604	0.4649
Ping	S003	0.1691	0.1400	0.1487	0.0525	0.2596	0.1224
Ping	S007	0.6365	0.1452	0.0807	0.3357	0.3590	0.5276
Ping	S008	0.4709	0.3039	0.1765	0.2922	0.0074	0.0244
Ping	S010	0.4658	0.3466	0.2294	0.4365	0.2956	0.4454
Ping	S018	0.3723	0.2896	0.2903	0.3349	-0.0215	0.3676
Ping	S022	0.5397	0.3897	0.2636	0.3771	0.3659	0.3830
Ping	S025	0.3922	0.3816	0.0806	0.5950	0.3314	0.5841
Ping	S027	0.3952	-0.1028	-0.0075	0.0776	0.0822	0.0663
Ping	S028	0.1837	0.1306	0.1187	0.3691	0.2209	0.3738
Ping	S029	0.8189	0.6049	0.4186	0.6796	0.6291	0.5511
Ping	S031	0.6667	0.2884	0.2736	0.2471	0.3558	0.6117
Ping	S032	0.5244	0.3368	0.1029	0.4442	0.1003	0.1674
Ping	S033	0.1856	0.1714	0.1693	0.4237	0.1973	0.3356
Ping	S036	0.6299	-0.0133	-0.2126	-0.0387	-0.1751	0.2066
Ping	S037	0.5329	0.1044	0.0542	0.2240	0.1662	0.3782
Ping	S038	0.5881	-0.0275	0.0719	-0.0147	0.0861	0.4484
Ping	S040	0.8315	0.4908	0.4409	0.4218	0.2992	0.4988
Ping	S042	0.7951	0.6702	0.6031	0.6147	0.5408	0.6624
