# Supplementary material for: Dual-format attentional template during preparation in human visual cortex
Source: eLife. 2025 Oct 29;13:RP103425. doi: 10.7554/eLife.103425 (PMC12571481; doi:10.7554/eLife.103425)
Supplement: Figure 4—figure supplement 3—source data 1. [file elife-103425-fig4-figsupp3-data1.csv]

exp	subjID	V1-EVC	V1-IPS	V1-PFC	EVC-IPS	EVC-PFC	IPS-PFC
NoPing	S001	0.9387	0.7608	0.7012	0.7671	0.6780	0.8154
NoPing	S002	0.8753	0.7095	0.7231	0.7426	0.7021	0.8350
NoPing	S003	0.9110	0.8131	0.8331	0.8581	0.8395	0.8838
NoPing	S004	0.8914	0.6655	0.6445	0.7367	0.6332	0.6876
NoPing	S005	0.6481	0.4334	0.4916	0.4243	0.4870	0.4528
NoPing	S006	0.9049	0.7710	0.8235	0.8246	0.7983	0.8646
NoPing	S007	0.9098	0.7565	0.6152	0.7911	0.6351	0.7406
NoPing	S008	0.8747	0.5920	0.4787	0.6723	0.5047	0.7020
NoPing	S009	0.8292	0.5659	0.3843	0.7072	0.4778	0.5739
NoPing	S010	0.4408	0.2999	0.1966	0.5004	0.4408	0.3912
NoPing	S013	0.9350	0.8756	0.7364	0.8721	0.7670	0.7940
NoPing	S015	0.8778	0.7069	0.6297	0.6843	0.6174	0.8350
NoPing	S018	0.7859	0.8106	0.6408	0.8298	0.5893	0.7417
NoPing	S022	0.8533	0.5604	0.6322	0.5785	0.5754	0.6464
NoPing	S025	0.8395	0.7732	0.7499	0.7754	0.7294	0.8540
NoPing	S027	0.9206	0.7151	0.7235	0.7403	0.6565	0.7222
NoPing	S028	0.6616	0.6049	0.4923	0.7597	0.6428	0.7521
NoPing	S032	0.6958	0.5324	0.4793	0.5228	0.4182	0.5028
NoPing	S037	0.7583	0.6182	0.6235	0.5743	0.6122	0.7733
NoPing	S038	0.8899	0.7590	0.7431	0.8003	0.7367	0.8656
Ping	S001	0.9262	0.7424	0.7796	0.8086	0.7942	0.8546
Ping	S002	0.7861	0.6745	0.6579	0.7530	0.6399	0.7244
Ping	S003	0.8509	0.8575	0.8174	0.8498	0.8051	0.8837
Ping	S007	0.9184	0.6780	0.6160	0.7285	0.6349	0.7557
Ping	S008	0.8529	0.6807	0.5683	0.6973	0.5660	0.6933
Ping	S010	0.7007	0.6816	0.6180	0.7670	0.6494	0.7852
Ping	S018	0.7708	0.7883	0.7401	0.8433	0.7240	0.8478
Ping	S022	0.8524	0.6457	0.6735	0.7256	0.6834	0.6583
Ping	S025	0.8080	0.6486	0.7550	0.6721	0.7193	0.7525
Ping	S027	0.9184	0.8003	0.6547	0.8218	0.6616	0.6600
Ping	S028	0.7744	0.6694	0.5957	0.7450	0.6325	0.7591
Ping	S029	0.8809	0.7704	0.7431	0.7636	0.6646	0.7972
Ping	S031	0.7353	0.7108	0.6393	0.6408	0.5610	0.8376
Ping	S032	0.8238	0.5320	0.4442	0.6273	0.4888	0.7209
Ping	S033	0.7752	0.5877	0.4976	0.6018	0.4794	0.8054
Ping	S036	0.7320	0.6983	0.6304	0.6638	0.5846	0.7551
Ping	S037	0.8516	0.7862	0.7124	0.7578	0.6885	0.7550
Ping	S038	0.8693	0.7469	0.7115	0.7442	0.6825	0.8581
Ping	S040	0.9439	0.7264	0.7129	0.7519	0.7167	0.8232
Ping	S042	0.8878	0.5994	0.5549	0.6917	0.5723	0.7755
